# Supplementary material for: Induction of Autopolyploidy and Preliminary Investigation of the Dwarfing Mechanism in Hedychium coccineum
Source: Plants (Basel). 2025 Nov 22;14(23):3573. doi: 10.3390/plants14233573 (PMC12693814; doi:10.3390/plants14233573)
Supplement: Supplementary file 1 [file plants-14-03573-s001.zip]

Archive with 1 entries (1 files):
- plants-3975569-supplementary.pdf
